# Supplementary material for: Resting mitochondrial complex I from Drosophila melanogaster adopts a helix-locked state
Source: eLife. 2023 Mar 23;12:e84415. doi: 10.7554/eLife.84415 (PMC10036122; doi:10.7554/eLife.84415)
Supplement: Figure 1—figure supplement 1—source data 1. [file elife-84415-fig1-figsupp1-data1.zip]

Archive with 3 entries (2 files):
- Figure 1-figure supplement-source data 1/
- Figure 1-figure supplement-source data 1/Figure 1-figure supplement 1-source data 1.png
- __MACOSX/Figure 1-figure supplement-source data 1/._Figure 1-figure supplement 1-source data 1.png
