# Supplementary material for: Resting mitochondrial complex I from Drosophila melanogaster adopts a helix-locked state
Source: eLife. 2023 Mar 23;12:e84415. doi: 10.7554/eLife.84415 (PMC10036122; doi:10.7554/eLife.84415)
Supplement: Figure 1—figure supplement 5—source data 1. — Panels A and B are biological replicates. [file elife-84415-fig1-figsupp5-data1.zip]

Archive with 14 entries (13 files):
- Figure 1-figure supplement 5-source data 1/
- __MACOSX/._Figure 1-figure supplement 5-source data 1
- Figure 1-figure supplement 5-source data 1/Slide3.png
- __MACOSX/Figure 1-figure supplement 5-source data 1/._Slide3.png
- Figure 1-figure supplement 5-source data 1/Slide2.png
- __MACOSX/Figure 1-figure supplement 5-source data 1/._Slide2.png
- Figure 1-figure supplement 5-source data 1/Slide1.png
- __MACOSX/Figure 1-figure supplement 5-source data 1/._Slide1.png
- Figure 1-figure supplement 5-source data 1/Slide5.png
- __MACOSX/Figure 1-figure supplement 5-source data 1/._Slide5.png
- Figure 1-figure supplement 5-source data 1/Slide4.png
- __MACOSX/Figure 1-figure supplement 5-source data 1/._Slide4.png
- Figure 1-figure supplement 5-source data 1/Slide6.png
- __MACOSX/Figure 1-figure supplement 5-source data 1/._Slide6.png
